# Supplementary material for: Bis(2-hydroxy­imino­methyl-6-methoxy­phenolato-κ2 O 1,N)cobalt(II)
Source: Acta Crystallogr Sect E Struct Rep Online. 2008 Nov 29;64(Pt 12):m1627. doi: 10.1107/S1600536808039512 (PMC2960033; doi:10.1107/S1600536808039512)
Supplement: Supplementary file 1 [file e-64-m1627-sup1.cif]

##############################################################################
###                                                                        ###
###        Electronic paper (Acta Crystallographica Section E)             ###
###                                                                        ###
##############################################################################
#                                                                            #
# This CIF contains the data in a paper accepted for publication in Acta     #
# Crystallographica Section E. It conforms to the requirements of Notes      #
# for Authors for Section E, and has been peer reviewed under the auspices   #
# of the IUCr Commission on Journals.                                        #
#                                                                            #
# Full details of the Crystallographic Information File format               #
# are given in the paper "The Crystallographic Information File (CIF):       #
# a New Standard Archive File for Crystallography" by S. R. Hall, F. H.      #
# Allen and I. D. Brown [Acta Cryst. (1991), A47, 655-685].                  #
#                                                                            #
# The current version of the core CIF dictionary is obtainable from          #
# ftp://ftp.iucr.org/pub/cif_core.dic. The current version number is 2.4.    #
#                                                                            #
# Software is freely available for graphical display of the structure(s) in  #
# this CIF.  For information consult the CIF home page http://www.iucr.org/  #
# cif/home.html                                                              #
#                                                                            #
# This file may be used for bona fide research purposes within the           #
# scientific community so long as proper attribution is given to the journal # 
# article from which it was obtained.                                        #
#                                                                            #
##############################################################################
                                             
data_global
_audit_creation_method     'SHELX97'
_journal_date_recd_electronic     2008-11-10
_journal_date_accepted     2008-11-24
_journal_name_full     'Acta Crystallographica, Section E'
_journal_year     2008
_journal_volume     64
_journal_issue     12
_journal_page_first     m1627
_journal_page_last     m1627
_journal_paper_category     QM
_journal_coeditor_code     BI2324
_publ_contact_author
;
zhang, shu hua
      Key Laboratory of Nonferrous Metal Materials and Processing Technology,
      (Department of materials and chemistry engineering,
      Guilin University of Technology), Ministry of Education, Guilin, 541004
      P. R. china
;
_publ_contact_author_email     zsh720108@163.com
_publ_contact_author_fax     '86 773 5896671'
_publ_contact_author_phone     '86 773 5896672'
_publ_section_title
;\
Bis(2-hydroxyiminomethyl-6-methoxyphenolato-\k^2^<i>O</i>^1^,<i>N</i>)\
cobalt(II)
;
loop_
    _publ_author_name
    _publ_author_address
    'Zhang, Shu Hua'
;
Key Laboratory of Non-Ferrous Metal Materials and Processing Technology
Department of Materials and Chemical Engineering
Guilin University of Technology
Ministry of Education
Guilin 541004
People's Republic of China
;
    'Ge, Cheng Min'
;
Key Laboratory of Non-Ferrous Metal Materials and Processing Technology
Department of Materials and Chemical Engineering
Guilin University of Technology
Ministry of Education
Guilin 541004
People's Republic of China
;
    'Feng, Chao'
;
Key Laboratory of Non-Ferrous Metal Materials and Processing Technology
Department of Materials and Chemical Engineering
Guilin University of Technology
Ministry of Education
Guilin 541004
People's Republic of China
;
data_I
_audit_creation_method     SHELXL-97
_chemical_name_systematic
;
Bis(2-hydroxyiminomethyl-6-methoxyphenolato-\k^2^<i>O</i>^1^,<i>N</i>)cobalt(II)
;
_chemical_name_common     ?
_chemical_formula_moiety     'C16 H16 Co N2 O6'
_chemical_formula_sum     'C16 H16 Co N2 O6'
_chemical_formula_iupac     '[Co (C8 H8 N O3)2]'
_chemical_formula_weight     391.24
_chemical_melting_point     ?
_symmetry_cell_setting     monoclinic
_symmetry_space_group_name_H-M     'P 21/n'
_symmetry_space_group_name_Hall     '-P 2yn'
loop_
    _symmetry_equiv_pos_as_xyz
    'x, y, z'
    '-x+1/2, y+1/2, -z+1/2'
    '-x, -y, -z'
    'x-1/2, -y-1/2, z-1/2'
_cell_length_a     8.4254(19)
_cell_length_b     4.9111(11)
_cell_length_c     18.951(4)
_cell_angle_alpha     90.00
_cell_angle_beta     95.375(3)
_cell_angle_gamma     90.00
_cell_volume     780.7(3)
_cell_formula_units_Z     2
_cell_measurement_reflns_used     4577
_cell_measurement_theta_min     2.56
_cell_measurement_theta_max     25.49
_cell_measurement_temperature     293(2)
_exptl_crystal_description     block
_exptl_crystal_colour     red
_exptl_crystal_size_max     0.219
_exptl_crystal_size_mid     0.179
_exptl_crystal_size_min     0.139
_exptl_crystal_density_diffrn     1.664
_exptl_crystal_density_meas     ?
_exptl_crystal_density_method     'not measured'
_exptl_crystal_F_000     402
_exptl_absorpt_coefficient_mu     1.137
_exptl_absorpt_correction_type     none
_exptl_absorpt_process_details     ?
_exptl_absorpt_correction_T_min     ?
_exptl_absorpt_correction_T_max     ?
_exptl_special_details
;
;
_diffrn_ambient_temperature     293(2)
_diffrn_radiation_type     MoK\a
_diffrn_radiation_wavelength     0.71073
_diffrn_radiation_source     'fine-focus sealed tube'
_diffrn_radiation_monochromator     graphite
_diffrn_measurement_device_type     'Bruker SMART CCD'
_diffrn_measurement_method     '\f and \w'
_diffrn_reflns_number     4577
_diffrn_reflns_av_R_equivalents     0.0213
_diffrn_reflns_av_sigmaI/netI     0.0218
_diffrn_reflns_theta_min     2.56
_diffrn_reflns_theta_max     25.49
_diffrn_reflns_theta_full     25.49
_diffrn_measured_fraction_theta_max     0.995
_diffrn_measured_fraction_theta_full     0.995
_diffrn_reflns_limit_h_min     -10
_diffrn_reflns_limit_h_max     10
_diffrn_reflns_limit_k_min     -5
_diffrn_reflns_limit_k_max     5
_diffrn_reflns_limit_l_min     -22
_diffrn_reflns_limit_l_max     22
_diffrn_standards_number     0
_diffrn_standards_interval_count     .
_diffrn_standards_interval_time     .
_diffrn_standards_decay_%     ?
_refine_special_details
;
 Refinement of F^2^ against ALL reflections.  The weighted R-factor wR and
 goodness of fit S are based on F^2^, conventional R-factors R are based
 on F, with F set to zero for negative F^2^. The threshold expression of
 F^2^ > 2sigma(F^2^) is used only for calculating R-factors(gt) etc. and is
 not relevant to the choice of reflections for refinement.  R-factors based
 on F^2^ are statistically about twice as large as those based on F, and R-
 factors based on ALL data will be even larger.
;
_reflns_number_total     1433
_reflns_number_gt     1216
_reflns_threshold_expression     I>2\s(I)
_refine_ls_structure_factor_coef     Fsqd
_refine_ls_matrix_type     full
_refine_ls_R_factor_all     0.0314
_refine_ls_R_factor_gt     0.0245
_refine_ls_wR_factor_gt     0.0609
_refine_ls_wR_factor_ref     0.0652
_refine_ls_goodness_of_fit_ref     1.039
_refine_ls_restrained_S_all     1.039
_refine_ls_number_reflns     1433
_refine_ls_number_parameters     117
_refine_ls_number_restraints     0
_refine_ls_hydrogen_treatment     constr
_refine_ls_weighting_scheme     calc
_refine_ls_weighting_details
         'calc w=1/[\s^2^(Fo^2^)+(0.0303P)^2^+0.2885P] where P=(Fo^2^+2Fc^2^)/3'
_atom_sites_solution_hydrogens     geom
_atom_sites_solution_primary     direct
_atom_sites_solution_secondary     difmap
_refine_ls_shift/su_max     0.000
_refine_ls_shift/su_mean     0.000
_refine_diff_density_max     0.232
_refine_diff_density_min     -0.170
_refine_ls_extinction_method     none
_refine_ls_extinction_coef     ?
loop_
    _atom_type_symbol
    _atom_type_description
    _atom_type_scat_dispersion_real
    _atom_type_scat_dispersion_imag
    _atom_type_scat_source
    'C' 'C' 0.0033 0.0016
                         'International Tables Vol C Tables 4.2.6.8 and 6.1.1.4'
    'H' 'H' 0.0000 0.0000
                         'International Tables Vol C Tables 4.2.6.8 and 6.1.1.4'
    'N' 'N' 0.0061 0.0033
                         'International Tables Vol C Tables 4.2.6.8 and 6.1.1.4'
    'O' 'O' 0.0106 0.0060
                         'International Tables Vol C Tables 4.2.6.8 and 6.1.1.4'
    'Co' 'Co' 0.3494 0.9721
                         'International Tables Vol C Tables 4.2.6.8 and 6.1.1.4'
_computing_data_collection     'SMART (Bruker, 2000)'
_computing_cell_refinement     'SAINT (Bruker, 2000)'
_computing_data_reduction     'SAINT (Bruker, 2000)'
_computing_structure_solution     'SHELXS97 (Sheldrick, 2008)'
_computing_structure_refinement     'SHELXL97 (Sheldrick, 2008)'
_computing_molecular_graphics     'SHELXTL (Sheldrick, 2008)'
_computing_publication_material     'SHELXTL (Sheldrick, 2008)'
loop_
    _atom_site_type_symbol
    _atom_site_label
    _atom_site_fract_x
    _atom_site_fract_y
    _atom_site_fract_z
    _atom_site_U_iso_or_equiv
    _atom_site_adp_type
    _atom_site_calc_flag
    _atom_site_refinement_flags
    _atom_site_occupancy
    _atom_site_disorder_assembly
    _atom_site_disorder_group
    Co Co1 0.0000 0.5000 0.0000 0.03262(15) Uani d S 1 . .
    C C1 0.1093(2) 0.0793(4) 0.09770(10) 0.0353(4) Uani d . 1 . .
    C C2 0.0701(2) -0.1107(4) 0.14960(10) 0.0377(5) Uani d . 1 . .
    C C3 0.1851(3) -0.2781(4) 0.18262(11) 0.0448(5) Uani d . 1 . .
    H H3 0.1581 -0.4028 0.2164 0.054 Uiso calc R 1 . .
    C C4 0.3423(3) -0.2610(4) 0.16538(11) 0.0477(6) Uani d . 1 . .
    H H4 0.4196 -0.3744 0.1880 0.057 Uiso calc R 1 . .
    C C5 0.3837(3) -0.0794(4) 0.11564(11) 0.0429(5) Uani d . 1 . .
    H H5 0.4889 -0.0696 0.1048 0.052 Uiso calc R 1 . .
    C C6 0.2676(2) 0.0939(4) 0.08055(10) 0.0361(4) Uani d . 1 . .
    C C7 0.3153(2) 0.2796(4) 0.02809(10) 0.0386(5) Uani d . 1 . .
    H H7 0.4217 0.2799 0.0187 0.046 Uiso calc R 1 . .
    C C8 -0.1391(3) -0.3153(5) 0.20761(12) 0.0535(6) Uani d . 1 . .
    H H8A -0.1090 -0.4897 0.1902 0.080 Uiso calc R 1 . .
    H H8B -0.2529 -0.3074 0.2077 0.080 Uiso calc R 1 . .
    H H8C -0.0903 -0.2898 0.2550 0.080 Uiso calc R 1 . .
    N N1 0.21926(19) 0.4465(3) -0.00691(8) 0.0363(4) Uani d . 1 . .
    O O1 -0.00708(15) 0.2354(3) 0.06754(7) 0.0387(3) Uani d . 1 . .
    O O2 0.29495(16) 0.6086(3) -0.05443(8) 0.0487(4) Uani d . 1 . .
    H H2 0.2301 0.7143 -0.0744 0.073 Uiso calc R 1 . .
    O O3 -0.08737(17) -0.1063(3) 0.16291(8) 0.0494(4) Uani d . 1 . .
loop_
    _atom_site_aniso_label
    _atom_site_aniso_U_11
    _atom_site_aniso_U_22
    _atom_site_aniso_U_33
    _atom_site_aniso_U_12
    _atom_site_aniso_U_13
    _atom_site_aniso_U_23
    Co1 0.0291(2) 0.0337(2) 0.0348(2) -0.00160(15) 0.00146(15) 0.00203(16)
    C1 0.0385(11) 0.0311(10) 0.0354(11) 0.0001(8) -0.0005(9) -0.0038(8)
    C2 0.0415(11) 0.0352(10) 0.0362(11) -0.0016(9) 0.0025(9) -0.0015(9)
    C3 0.0566(14) 0.0375(11) 0.0392(11) -0.0009(10) -0.0007(10) 0.0040(9)
    C4 0.0503(13) 0.0425(12) 0.0478(13) 0.0103(10) -0.0080(10) -0.0001(10)
    C5 0.0384(11) 0.0455(12) 0.0436(12) 0.0057(9) -0.0030(9) -0.0045(10)
    C6 0.0360(10) 0.0350(10) 0.0364(11) -0.0010(8) -0.0017(8) -0.0043(8)
    C7 0.0286(10) 0.0438(11) 0.0429(11) 0.0001(9) 0.0016(8) -0.0041(9)
    C8 0.0591(14) 0.0510(14) 0.0524(13) -0.0079(11) 0.0160(11) 0.0078(11)
    N1 0.0327(9) 0.0410(10) 0.0352(9) -0.0053(7) 0.0040(7) 0.0019(7)
    O1 0.0332(7) 0.0397(8) 0.0434(8) 0.0005(6) 0.0044(6) 0.0083(6)
    O2 0.0346(8) 0.0598(10) 0.0523(9) -0.0032(7) 0.0070(7) 0.0185(8)
    O3 0.0452(9) 0.0493(8) 0.0547(9) -0.0010(7) 0.0105(7) 0.0153(8)
_geom_special_details
;
 All esds (except the esd in the dihedral angle between two l.s. planes)
 are estimated using the full covariance matrix.  The cell esds are taken
 into account individually in the estimation of esds in distances, angles
 and torsion angles; correlations between esds in cell parameters are only
 used when they are defined by crystal symmetry.  An approximate (isotropic)
 treatment of cell esds is used for estimating esds involving l.s. planes.
;
loop_
    _geom_bond_atom_site_label_1
    _geom_bond_atom_site_label_2
    _geom_bond_site_symmetry_2
    _geom_bond_distance
    _geom_bond_publ_flag
    Co1 O1 . 1.8290(13) ?
    Co1 O1 3_565 1.8290(13) ?
    Co1 N1 . 1.8826(17) ?
    Co1 N1 3_565 1.8826(17) ?
    C1 O1 . 1.331(2) ?
    C1 C6 . 1.404(3) ?
    C1 C2 . 1.417(3) ?
    C2 O3 . 1.374(2) ?
    C2 C3 . 1.376(3) ?
    C3 C4 . 1.396(3) ?
    C3 H3 . 0.930 ?
    C4 C5 . 1.367(3) ?
    C4 H4 . 0.930 ?
    C5 C6 . 1.414(3) ?
    C5 H5 . 0.930 ?
    C6 C7 . 1.434(3) ?
    C7 N1 . 1.290(2) ?
    C7 H7 . 0.930 ?
    C8 O3 . 1.425(2) ?
    C8 H8A . 0.960 ?
    C8 H8B . 0.960 ?
    C8 H8C . 0.960 ?
    N1 O2 . 1.400(2) ?
    O2 H2 . 0.820 ?
loop_
    _geom_angle_atom_site_label_1
    _geom_angle_atom_site_label_2
    _geom_angle_atom_site_label_3
    _geom_angle_site_symmetry_1
    _geom_angle_site_symmetry_3
    _geom_angle
    _geom_angle_publ_flag
    O1 Co1 O1 . 3_565 180.00(8) ?
    O1 Co1 N1 . . 92.64(6) ?
    O1 Co1 N1 3_565 . 87.36(6) ?
    O1 Co1 N1 . 3_565 87.36(6) ?
    O1 Co1 N1 3_565 3_565 92.64(6) ?
    N1 Co1 N1 . 3_565 180.00(13) ?
    O1 C1 C6 . . 123.29(18) ?
    O1 C1 C2 . . 117.87(18) ?
    C6 C1 C2 . . 118.84(17) ?
    O3 C2 C3 . . 125.24(19) ?
    O3 C2 C1 . . 114.13(17) ?
    C3 C2 C1 . . 120.62(19) ?
    C2 C3 C4 . . 120.0(2) ?
    C2 C3 H3 . . 120.0 ?
    C4 C3 H3 . . 120.0 ?
    C5 C4 C3 . . 120.65(19) ?
    C5 C4 H4 . . 119.7 ?
    C3 C4 H4 . . 119.7 ?
    C4 C5 C6 . . 120.5(2) ?
    C4 C5 H5 . . 119.8 ?
    C6 C5 H5 . . 119.8 ?
    C1 C6 C5 . . 119.37(19) ?
    C1 C6 C7 . . 121.78(18) ?
    C5 C6 C7 . . 118.86(18) ?
    N1 C7 C6 . . 123.89(18) ?
    N1 C7 H7 . . 118.1 ?
    C6 C7 H7 . . 118.1 ?
    O3 C8 H8A . . 109.5 ?
    O3 C8 H8B . . 109.5 ?
    H8A C8 H8B . . 109.5 ?
    O3 C8 H8C . . 109.5 ?
    H8A C8 H8C . . 109.5 ?
    H8B C8 H8C . . 109.5 ?
    C7 N1 O2 . . 112.97(16) ?
    C7 N1 Co1 . . 128.68(14) ?
    O2 N1 Co1 . . 118.33(12) ?
    C1 O1 Co1 . . 129.71(13) ?
    N1 O2 H2 . . 109.5 ?
    C2 O3 C8 . . 116.90(17) ?
loop_
    _geom_hbond_atom_site_label_D
    _geom_hbond_atom_site_label_H
    _geom_hbond_atom_site_label_A
    _geom_hbond_site_symmetry_A
    _geom_hbond_distance_DH
    _geom_hbond_distance_HA
    _geom_hbond_distance_DA
    _geom_hbond_angle_DHA
    O2 H2 O1 3_565 0.82 1.91 2.5336(19) 131.8
    C7 H7 O2 3_665 0.93 2.48 3.321(2) 150.3
