# Supplementary material for: Bis(2-hydroxy­imino­methyl-6-methoxy­phenolato-κ2 O 1,N)cobalt(II)
Source: Acta Crystallogr Sect E Struct Rep Online. 2008 Nov 29;64(Pt 12):m1627. doi: 10.1107/S1600536808039512 (PMC2960033; doi:10.1107/S1600536808039512)
Supplement: Supplementary file 2 [file e-64-m1627-Isup2.hkl]

# 
# h,k,l, Fc-squared, Fo-squared, sigma(Fo-squared) and status flag 
# 
data_I
_shelx_title ' co in P2(1)/n' 
_shelx_refln_list_code          4 
_shelx_F_calc_maximum      127.47 
_exptl_crystal_F_000       402.00 
_reflns_d_resolution_high  0.8258 
 
loop_ 
 _symmetry_equiv_pos_as_xyz 
 'x, y, z' 
 '-x+1/2, y+1/2, -z+1/2' 
 '-x, -y, -z' 
 'x-1/2, -y-1/2, z-1/2' 
 
_cell_length_a     8.4254 
_cell_length_b     4.9111 
_cell_length_c    18.9512 
_cell_angle_alpha  90.000 
_cell_angle_beta   95.375 
_cell_angle_gamma  90.000 
 
_shelx_F_squared_multiplier     1.000 
 
loop_ 
 _refln_index_h 
 _refln_index_k 
 _refln_index_l 
 _refln_F_squared_calc 
 _refln_F_squared_meas 
 _refln_F_squared_sigma 
 _refln_observed_status 
   2   0   0       54.98       70.65      2.46 o 
   4   0   0      932.86      863.83     17.48 o 
   6   0   0      528.75      481.26     10.70 o 
   8   0   0      256.50      289.59      9.29 o 
  10   0   0      363.20      378.18     17.87 o 
   1   1   0      504.91      520.15      6.27 o 
   2   1   0      976.28      973.45      8.84 o 
   3   1   0      924.87      890.52      8.88 o 
   4   1   0        8.73       13.29      1.38 o 
   5   1   0     1528.04     1594.95     15.54 o 
   6   1   0      233.43      241.59      5.27 o 
   7   1   0      596.55      595.37      8.33 o 
   8   1   0       16.34       12.25      2.44 o 
   9   1   0      258.42      247.78      7.90 o 
  10   1   0       15.67       17.15      3.29 o 
   0   2   0      200.77      203.43      4.06 o 
   1   2   0      331.60      358.28      4.99 o 
   2   2   0      752.78      748.01      6.56 o 
   3   2   0       72.62       86.33      2.30 o 
   4   2   0      585.87      558.24      6.72 o 
   5   2   0       18.92       18.70      2.16 o 
   6   2   0       25.77       27.84      3.76 o 
   7   2   0       10.24        5.93      1.90 o 
   8   2   0      229.02      234.01      6.64 o 
   9   2   0       16.78       17.66      2.86 o 
   1   3   0     1419.01     1461.04     16.46 o 
   2   3   0      579.76      618.08      7.46 o 
   3   3   0      635.36      634.00      9.29 o 
   4   3   0       23.36       29.29      2.54 o 
   5   3   0      526.59      523.24     10.53 o 
   6   3   0       15.63       16.72      2.49 o 
   7   3   0       36.71       42.50      3.50 o 
   8   3   0       51.35       50.01      3.99 o 
   0   4   0      240.85      249.57      8.72 o 
   1   4   0       12.34       11.24      1.90 o 
   2   4   0      347.00      331.70      7.00 o 
   3   4   0       13.72       15.41      2.23 o 
   4   4   0      381.60      385.81      8.17 o 
   5   4   0        3.98        5.03      2.04 o 
   6   4   0      698.62      701.66     14.22 o 
   7   4   0        3.30        0.92      3.15 o 
   1   5   0      319.16      317.62      9.45 o 
   2   5   0        9.41       10.83      2.60 o 
   3   5   0       69.96       68.42      4.16 o 
   4   5   0        2.57        5.32      2.17 o 
   5   5   0       11.23        9.51      2.58 o 
  -9   0   1      284.39      273.60     22.70 o 
  -7   0   1      676.38      663.94     13.77 o 
  -5   0   1      167.50      129.56      4.90 o 
  -3   0   1     6231.02     6216.40     81.31 o 
  -1   0   1    13739.35    12976.85    186.49 o 
   1   0   1     3537.82     3547.42     52.41 o 
   3   0   1     6743.73     6883.64     71.21 o 
   5   0   1      640.18      616.63     11.55 o 
   7   0   1      451.97      451.00      8.94 o 
   9   0   1      277.26      252.24     13.85 o 
 -10   1   1      136.48      119.44     15.06 o 
  -9   1   1       14.43       14.68      2.83 o 
  -8   1   1       18.39       23.56      2.59 o 
  -7   1   1      239.87      226.48      5.47 o 
  -6   1   1     1284.72     1210.98     16.59 o 
  -5   1   1        2.72        2.65      1.16 o 
  -4   1   1     2327.39     2298.67     25.42 o 
  -3   1   1      477.13      511.99      6.04 o 
  -2   1   1       74.79       81.06      1.96 o 
  -1   1   1      392.56      378.16      6.30 o 
   0   1   1     1352.57     1330.79     10.74 o 
   1   1   1       62.77       58.84      1.66 o 
   2   1   1        4.48        6.49      1.37 o 
   3   1   1      284.72      273.73      4.93 o 
   4   1   1     3184.92     3276.26     24.85 o 
   5   1   1       11.51       19.32      1.39 o 
   6   1   1      931.64      895.66     11.75 o 
   7   1   1       32.42       34.38      2.79 o 
   8   1   1      129.06      130.84      4.81 o 
   9   1   1        0.08        2.37      2.19 o 
  -9   2   1      104.38      112.90      6.02 o 
  -8   2   1        2.70       -0.38      1.84 o 
  -7   2   1        4.89        6.25      1.79 o 
  -6   2   1      670.39      656.45     11.41 o 
  -5   2   1      548.59      549.60     12.57 o 
  -4   2   1      134.90      135.75      3.46 o 
  -3   2   1      248.61      235.40      4.18 o 
  -2   2   1      390.41      427.83      5.47 o 
  -1   2   1      542.31      526.50      5.12 o 
   0   2   1       56.91       59.16      1.61 o 
   1   2   1     1367.68     1324.11     13.47 o 
   2   2   1       97.47      104.03      2.96 o 
   3   2   1        7.88        2.14      0.95 o 
   4   2   1      350.11      349.69      6.39 o 
   5   2   1      204.57      193.77      5.08 o 
   6   2   1       84.58       83.75      3.81 o 
   7   2   1      215.65      225.07      6.19 o 
   8   2   1       60.56       60.69      4.20 o 
   9   2   1       15.79       19.83      2.91 o 
  -8   3   1      213.23      228.15      7.07 o 
  -7   3   1       86.52       90.80      6.39 o 
  -6   3   1       76.99       77.10      4.05 o 
  -5   3   1       70.12       75.35      3.72 o 
  -4   3   1      674.94      690.29     10.20 o 
  -3   3   1       18.84       21.83      2.11 o 
  -2   3   1     1269.11     1257.80     13.15 o 
  -1   3   1      283.19      294.22      4.25 o 
   0   3   1      761.36      755.81      7.41 o 
   1   3   1        5.61        4.26      0.97 o 
   2   3   1      905.10      907.00     11.21 o 
   3   3   1       66.63       81.49      3.41 o 
   4   3   1      568.38      578.10      9.29 o 
   5   3   1       12.90       10.78      2.07 o 
   6   3   1      193.93      195.06      5.87 o 
   7   3   1        3.10        3.56      1.92 o 
   8   3   1      119.27      130.60      5.70 o 
  -7   4   1      162.54      147.02      7.50 o 
  -6   4   1       69.47       70.08      4.36 o 
  -5   4   1      352.79      354.92      8.16 o 
  -4   4   1       25.29       27.69      2.83 o 
  -3   4   1      348.28      323.41      7.08 o 
  -2   4   1        5.71        4.85      1.73 o 
  -1   4   1      585.25      571.23     13.79 o 
   0   4   1      118.26      125.55      3.66 o 
   1   4   1      206.34      202.72      5.98 o 
   2   4   1        0.11        0.73      1.39 o 
   3   4   1      437.00      449.63      8.56 o 
   4   4   1      173.45      179.01      8.86 o 
   5   4   1      760.39      809.32     13.00 o 
   6   4   1      159.12      169.94      8.07 o 
   7   4   1       61.58       59.74      4.51 o 
  -5   5   1       27.96       24.64      3.75 o 
  -4   5   1       48.87       41.10      4.20 o 
  -3   5   1       10.14        9.22      2.18 o 
  -2   5   1       53.71       54.36      4.48 o 
  -1   5   1        1.67       -1.11      2.31 o 
   0   5   1      504.50      499.22     13.87 o 
   1   5   1       91.70       95.11      5.35 o 
   2   5   1      149.33      156.83      5.44 o 
   3   5   1       13.71       12.92      2.88 o 
   4   5   1       10.44       10.31      3.00 o 
   5   5   1        0.04       -2.44      1.90 o 
  -8   0   2      197.80      178.62      7.26 o 
  -6   0   2     1396.59     1340.13     20.15 o 
  -4   0   2     5566.40     5817.30     61.88 o 
  -2   0   2      199.48      202.36      4.09 o 
   2   0   2     1592.02     1697.98     16.04 o 
   4   0   2     6688.18     6715.12     79.07 o 
   6   0   2      334.62      322.50     16.33 o 
   8   0   2      356.76      349.04     14.68 o 
  10   0   2      371.72      386.79     18.65 o 
 -10   1   2        5.31        2.12      4.61 o 
  -9   1   2      162.15      173.60     10.95 o 
  -8   1   2      119.11      100.63      4.79 o 
  -7   1   2      330.87      331.20      7.00 o 
  -6   1   2        0.27        0.06      1.24 o 
  -5   1   2      557.78      553.66      7.57 o 
  -4   1   2     1424.55     1477.57     13.86 o 
  -3   1   2     2105.95     2083.41     17.38 o 
  -2   1   2      421.06      461.05      5.19 o 
  -1   1   2       27.51       26.72      1.02 o 
   0   1   2      495.51      501.79      4.53 o 
   1   1   2     7636.33     7674.33     55.65 o 
   2   1   2      310.67      281.29      4.28 o 
   3   1   2     1877.00     1822.22     15.50 o 
   4   1   2      750.36      779.04      7.03 o 
   5   1   2      747.37      712.27      8.18 o 
   6   1   2      100.73       99.17      3.20 o 
   7   1   2       27.67       29.77      3.21 o 
   8   1   2        0.04        0.44      1.65 o 
   9   1   2      220.92      215.02      7.49 o 
  -9   2   2       13.06       12.87      3.10 o 
  -8   2   2      319.19      329.32      7.76 o 
  -7   2   2      106.96      108.87      5.55 o 
  -6   2   2      207.22      204.62      6.11 o 
  -5   2   2       67.89       74.31      3.03 o 
  -4   2   2      380.81      389.20      6.03 o 
  -3   2   2      111.74      116.31      3.01 o 
  -2   2   2      258.52      217.76      3.36 o 
  -1   2   2       35.03       38.87      1.49 o 
   0   2   2     2510.58     2539.94     18.50 o 
   1   2   2       40.22       36.05      1.76 o 
   2   2   2        3.07        2.20      0.94 o 
   3   2   2      353.29      370.10      7.79 o 
   4   2   2      526.78      528.54      8.14 o 
   5   2   2       32.85       34.67      3.29 o 
   6   2   2      242.99      243.71      6.08 o 
   7   2   2       40.46       36.04      3.05 o 
   8   2   2       74.41       81.19      4.39 o 
   9   2   2       29.56       26.59      3.29 o 
  -8   3   2        0.10        0.81      2.31 o 
  -7   3   2      124.03      136.86      5.33 o 
  -6   3   2        7.96        8.95      2.04 o 
  -5   3   2      781.63      779.31     11.42 o 
  -4   3   2       86.45       93.43      4.76 o 
  -3   3   2      125.65      115.19      3.16 o 
  -2   3   2     1700.59     1835.21     14.19 o 
  -1   3   2     1146.11     1142.13      9.93 o 
   0   3   2       18.59       14.27      1.28 o 
   1   3   2     1193.94     1196.81     10.09 o 
   2   3   2      219.01      233.61      5.21 o 
   3   3   2      252.40      264.06      5.87 o 
   4   3   2       83.44       88.61      5.23 o 
   5   3   2      608.32      608.10     13.42 o 
   6   3   2       62.99       57.82      3.74 o 
   7   3   2      176.60      167.50      5.82 o 
   8   3   2        0.17        0.40      2.00 o 
  -7   4   2        1.82        1.70      2.10 o 
  -6   4   2       99.56      103.28      4.96 o 
  -5   4   2       12.58       10.81      2.29 o 
  -4   4   2      279.66      279.39      6.82 o 
  -3   4   2        1.74        1.31      1.54 o 
  -2   4   2      622.72      607.63      9.69 o 
  -1   4   2        0.01        0.93      1.33 o 
   0   4   2      425.14      417.59      6.68 o 
   1   4   2        0.14        1.31      1.40 o 
   2   4   2      891.29      906.68     14.40 o 
   3   4   2       11.44       11.32      2.13 o 
   4   4   2      230.36      239.80      6.55 o 
   5   4   2       36.68       43.32      4.62 o 
   6   4   2      179.97      189.39      6.44 o 
   7   4   2       19.50       20.00      3.11 o 
  -5   5   2       80.17       81.05      5.05 o 
  -4   5   2        6.02        5.99      2.27 o 
  -3   5   2      132.59      142.63      7.04 o 
  -2   5   2       13.15       11.55      2.75 o 
  -1   5   2      267.66      260.07     10.83 o 
   0   5   2        5.10        5.51      2.93 o 
   1   5   2        4.82        0.48      2.00 o 
   2   5   2       31.17       34.26      3.24 o 
   3   5   2      171.06      172.43      6.03 o 
   4   5   2        3.43        1.72      2.14 o 
   5   5   2       43.61       39.21      3.93 o 
  -9   0   3      441.40      439.04     17.50 o 
  -7   0   3      309.06      330.70     15.90 o 
  -5   0   3     1111.70     1162.06     23.53 o 
  -3   0   3     7998.49     7689.17     83.31 o 
  -1   0   3     1471.55     1551.92     24.58 o 
   1   0   3      559.41      551.21      7.35 o 
   3   0   3     1039.64     1083.19     12.04 o 
   5   0   3     1891.77     1868.48     20.35 o 
   7   0   3     1888.98     1948.94     44.12 o 
   9   0   3      200.31      211.16     13.25 o 
 -10   1   3      264.62      269.80     15.01 o 
  -9   1   3       36.91       32.93      4.63 o 
  -8   1   3       75.24       84.88      3.80 o 
  -7   1   3       45.61       50.92      3.33 o 
  -6   1   3      223.77      218.88      4.98 o 
  -5   1   3        8.37       10.35      1.97 o 
  -4   1   3      402.64      354.48      5.99 o 
  -3   1   3      643.80      671.38      7.32 o 
  -2   1   3     2081.11     2125.20     16.73 o 
  -1   1   3        8.84       10.15      0.84 o 
   0   1   3    11935.86    12122.19     76.99 o 
   1   1   3     4067.90     4262.93     32.21 o 
   2   1   3      730.60      716.89      7.88 o 
   3   1   3       71.58       70.60      2.66 o 
   4   1   3     1763.94     1769.91     14.57 o 
   5   1   3      113.29      111.20      3.46 o 
   6   1   3       13.91       10.97      1.90 o 
   7   1   3      555.61      533.88      9.68 o 
   8   1   3      197.83      196.49      5.93 o 
   9   1   3        2.04        2.70      2.58 o 
  -9   2   3      187.22      181.14      8.50 o 
  -8   2   3        5.45       11.30      3.26 o 
  -7   2   3       34.24       30.65      3.11 o 
  -6   2   3        1.54        1.81      1.65 o 
  -5   2   3     1439.68     1447.29     14.95 o 
  -4   2   3       11.88       13.63      2.29 o 
  -3   2   3      438.84      431.21      5.33 o 
  -2   2   3      328.08      316.91      4.28 o 
  -1   2   3     1245.51     1225.68     10.36 o 
   0   2   3      259.15      259.64      3.67 o 
   1   2   3     1018.16      996.92     12.19 o 
   2   2   3       85.37      106.68      3.09 o 
   3   2   3       64.10       49.66      3.74 o 
   4   2   3      129.57      141.56      4.21 o 
   5   2   3      741.64      735.21     10.56 o 
   6   2   3       41.68       40.10      3.00 o 
   7   2   3      187.90      189.44      5.82 o 
   8   2   3      142.63      142.86      6.20 o 
   9   2   3       77.73       77.52      4.65 o 
  -8   3   3      190.29      206.90     12.33 o 
  -7   3   3       50.07       47.94      3.67 o 
  -6   3   3      387.79      393.23      9.89 o 
  -5   3   3      719.76      740.08     12.43 o 
  -4   3   3      565.03      574.91     10.17 o 
  -3   3   3       17.43       19.48      1.80 o 
  -2   3   3      221.81      214.78      4.02 o 
  -1   3   3       20.02       23.99      1.59 o 
   0   3   3      841.50      816.21      7.87 o 
   1   3   3      282.16      276.86      4.72 o 
   2   3   3      514.31      509.59      8.04 o 
   3   3   3       76.58       73.49      3.38 o 
   4   3   3      413.89      413.36      7.82 o 
   5   3   3       68.16       70.28      3.80 o 
   6   3   3      346.61      342.15      7.92 o 
   7   3   3        3.73        3.73      2.03 o 
   8   3   3      143.90      145.78      6.02 o 
  -7   4   3       94.99       98.34      6.11 o 
  -6   4   3        4.43        3.38      2.07 o 
  -5   4   3       48.72       51.96      5.88 o 
  -4   4   3       30.77       31.18      2.84 o 
  -3   4   3      203.67      200.70      5.50 o 
  -2   4   3       15.76       13.10      2.59 o 
  -1   4   3      726.38      716.21      8.16 o 
   0   4   3       34.02       33.78      3.36 o 
   1   4   3      887.29      862.55     12.42 o 
   2   4   3      245.57      257.19      7.54 o 
   3   4   3      402.10      408.24      8.30 o 
   4   4   3        2.49        4.95      1.88 o 
   5   4   3      129.72      139.34      6.94 o 
   6   4   3        5.27        3.58      2.07 o 
   7   4   3       15.60       18.45      3.06 o 
  -5   5   3        2.01        1.67      2.20 o 
  -4   5   3      327.08      345.75      8.89 o 
  -3   5   3       25.17       24.46      5.60 o 
  -2   5   3       99.78       97.81      5.44 o 
  -1   5   3       11.24       15.35      4.57 o 
   0   5   3        1.18        1.01      2.49 o 
   1   5   3      223.97      223.60      9.46 o 
   2   5   3       95.35       88.73      4.62 o 
   3   5   3        0.21       -0.39      1.76 o 
   4   5   3       59.54       52.79      4.16 o 
   5   5   3        6.95        3.76      2.40 o 
 -10   0   4       88.57       80.06      8.98 o 
  -8   0   4       33.87       36.90      5.79 o 
  -6   0   4      508.92      477.34     10.44 o 
  -4   0   4     3667.25     3856.90     56.14 o 
   0   0   4      297.92      284.32      3.84 o 
   2   0   4      649.38      674.00      9.55 o 
   4   0   4     2556.58     2513.30     24.88 o 
   6   0   4     2046.33     1986.30     22.44 o 
   8   0   4      125.87      133.62     10.79 o 
 -10   1   4        4.75        2.78      4.62 o 
  -9   1   4      256.23      271.41     14.45 o 
  -8   1   4        0.00       -0.74      2.16 o 
  -7   1   4      243.58      244.99      5.65 o 
  -6   1   4       20.01       21.60      2.35 o 
  -5   1   4      272.85      235.02      5.23 o 
  -4   1   4       12.37       14.98      1.36 o 
  -3   1   4     1575.85     1573.37     13.80 o 
  -2   1   4       15.07       15.49      1.09 o 
  -1   1   4      366.01      361.75      3.92 o 
   0   1   4    16247.68    16045.19    120.56 o 
   1   1   4    10241.29    10424.37     75.07 o 
   2   1   4      668.34      681.16     10.13 o 
   3   1   4      618.61      564.02      5.32 o 
   4   1   4       29.69       36.60      1.50 o 
   5   1   4      769.88      731.39     12.85 o 
   6   1   4      300.98      289.04      6.38 o 
   7   1   4       26.23       25.20      2.61 o 
   8   1   4        5.97        6.50      1.99 o 
   9   1   4       81.41       80.20      9.27 o 
  -9   2   4        3.01        7.14      4.96 o 
  -8   2   4      130.43      131.44      7.23 o 
  -7   2   4      117.88      124.27      6.53 o 
  -6   2   4      807.60      828.85     10.85 o 
  -5   2   4        0.17       -0.14      1.25 o 
  -4   2   4     1394.69     1347.62     13.62 o 
  -3   2   4       59.26       63.94      2.38 o 
  -2   2   4     1013.95     1069.73      9.64 o 
  -1   2   4     1824.54     2048.95     15.74 o 
   0   2   4      640.61      602.45      6.29 o 
   1   2   4      101.40      104.15      2.14 o 
   2   2   4      402.53      366.20      7.58 o 
   3   2   4       15.22       22.98      1.97 o 
   4   2   4     1381.98     1416.05     15.53 o 
   5   2   4       21.97       24.10      3.35 o 
   6   2   4      198.71      196.66      8.54 o 
   7   2   4       19.57       19.54      2.56 o 
   8   2   4      177.73      190.86      6.81 o 
   9   2   4        2.11        2.27      2.17 o 
  -8   3   4        4.66        7.31      2.79 o 
  -7   3   4      114.80      122.65      7.33 o 
  -6   3   4     1006.58     1064.40     22.75 o 
  -5   3   4      800.39      803.82     14.30 o 
  -4   3   4       37.85       40.14      3.01 o 
  -3   3   4      195.17      194.89      3.95 o 
  -2   3   4        5.80        3.76      1.15 o 
  -1   3   4      623.35      593.08      7.65 o 
   0   3   4        0.02       -0.02      0.88 o 
   1   3   4      315.77      290.32      4.85 o 
   2   3   4       88.76       91.28      4.85 o 
   3   3   4      525.10      511.37      8.52 o 
   4   3   4      176.86      168.80      5.10 o 
   5   3   4      509.98      492.71      9.23 o 
   6   3   4       28.88       27.20      3.75 o 
   7   3   4      101.16       98.81      4.98 o 
   8   3   4        0.52       -0.06      1.99 o 
  -7   4   4       12.65       10.59      3.13 o 
  -6   4   4        8.09        6.73      2.79 o 
  -5   4   4        0.00        0.12      1.62 o 
  -4   4   4      192.51      192.69      5.61 o 
  -3   4   4      129.09      127.17      5.18 o 
  -2   4   4      159.07      159.64      4.76 o 
  -1   4   4       59.24       56.37      2.75 o 
   0   4   4      801.20      793.10     12.12 o 
   1   4   4       17.11       18.82      2.28 o 
   2   4   4      552.04      535.05      9.31 o 
   3   4   4        1.60       -0.15      1.46 o 
   4   4   4       82.39       91.01      4.49 o 
   5   4   4      100.49      104.19      5.05 o 
   6   4   4       77.47       79.82      4.76 o 
   7   4   4        3.67        3.05      2.65 o 
  -5   5   4      129.53      118.05      5.53 o 
  -4   5   4        4.68        0.57      1.93 o 
  -3   5   4       96.63       89.28      5.27 o 
  -2   5   4       21.25       22.55      3.35 o 
  -1   5   4      237.57      228.32      9.38 o 
   0   5   4       42.57       39.99      4.78 o 
   1   5   4        2.11        0.38      1.72 o 
   2   5   4       12.52        8.38      2.35 o 
   3   5   4       93.58       93.74      4.93 o 
   4   5   4        0.06       -0.15      2.03 o 
   5   5   4       82.12       83.29      5.20 o 
  -9   0   5      228.00      225.74     12.76 o 
  -7   0   5        2.84        8.97      2.43 o 
  -5   0   5     1043.96     1066.13     16.02 o 
  -3   0   5      142.68       97.18      3.09 o 
  -1   0   5      419.39      409.53      9.73 o 
   1   0   5     6805.41     6857.82     84.75 o 
   3   0   5       26.17       30.58      6.66 o 
   5   0   5      684.03      695.69     10.53 o 
   7   0   5      219.89      215.61     15.07 o 
   9   0   5      265.99      266.59     15.48 o 
  -9   1   5        1.19       -4.25      3.42 o 
  -8   1   5      414.14      403.68     11.40 o 
  -7   1   5        3.96        6.26      2.06 o 
  -6   1   5      808.70      788.62     18.04 o 
  -5   1   5       67.43       74.55      2.79 o 
  -4   1   5      342.19      322.30      5.04 o 
  -3   1   5     1071.33     1109.70     10.53 o 
  -2   1   5      206.15      193.82      3.02 o 
  -1   1   5      103.37      132.82      2.29 o 
   0   1   5    10627.49    11023.92     70.33 o 
   1   1   5      526.17      519.22      5.22 o 
   2   1   5      481.88      467.57      5.28 o 
   3   1   5     1752.13     1905.76     13.54 o 
   4   1   5     1308.04     1236.70     11.30 o 
   5   1   5       36.51       38.04      2.10 o 
   6   1   5       34.18       32.42      2.69 o 
   7   1   5        4.97        1.77      1.57 o 
   8   1   5      395.11      418.81     12.68 o 
   9   1   5        4.06        2.16      2.38 o 
  -9   2   5      308.36      299.37     16.49 o 
  -8   2   5       11.42       11.64      5.03 o 
  -7   2   5      150.53      160.25     14.40 o 
  -6   2   5      464.83      459.20     12.58 o 
  -5   2   5      983.33      997.80     11.68 o 
  -4   2   5       35.31       42.25      2.25 o 
  -3   2   5     1298.95     1221.30     10.97 o 
  -2   2   5     1262.54     1339.91     11.51 o 
  -1   2   5     2693.91     2908.37     21.25 o 
   0   2   5      423.24      450.46      5.32 o 
   1   2   5     1666.06     1642.71     14.45 o 
   2   2   5       92.48       90.73      3.04 o 
   3   2   5      673.53      660.42     10.30 o 
   4   2   5       92.36       99.97      3.74 o 
   5   2   5     1076.08     1144.81     19.87 o 
   6   2   5       12.29        9.05      1.89 o 
   7   2   5      134.06      145.15      5.26 o 
   8   2   5       18.57       15.38      2.63 o 
   9   2   5       81.43       78.03      4.85 o 
  -8   3   5      120.75      128.33     21.08 o 
  -7   3   5       12.56       10.61      5.09 o 
  -6   3   5       40.90       38.75      5.49 o 
  -5   3   5      220.44      219.59     10.43 o 
  -4   3   5      565.96      546.63      8.16 o 
  -3   3   5       14.48       14.53      1.56 o 
  -2   3   5      753.48      749.09      8.41 o 
  -1   3   5        5.17        3.23      1.57 o 
   0   3   5      317.75      322.33      5.02 o 
   1   3   5       52.57       49.70      2.64 o 
   2   3   5      547.12      511.77      8.25 o 
   3   3   5       23.20       24.72      3.01 o 
   4   3   5      464.71      460.53     11.83 o 
   5   3   5      221.39      210.64      6.03 o 
   6   3   5      157.96      161.63      9.01 o 
   7   3   5        0.03       -0.56      1.74 o 
   8   3   5       80.04       82.07      5.02 o 
  -7   4   5       82.93       86.05      5.86 o 
  -6   4   5        2.66        1.97      2.11 o 
  -5   4   5      149.08      149.12     11.18 o 
  -4   4   5       10.57        9.66      2.40 o 
  -3   4   5      137.37      130.16      5.32 o 
  -2   4   5        4.32        3.27      1.49 o 
  -1   4   5      142.23      133.76      3.92 o 
   0   4   5       70.30       77.49      4.72 o 
   1   4   5      171.82      184.72      5.26 o 
   2   4   5       89.68       94.54      4.16 o 
   3   4   5      236.27      235.86      6.42 o 
   4   4   5        1.04       -1.26      1.62 o 
   5   4   5       75.38       77.26      4.56 o 
   6   4   5        6.09        4.56      2.96 o 
  -5   5   5        0.63        0.31      2.41 o 
  -4   5   5      168.45      168.18      9.74 o 
  -3   5   5       46.10       49.65      5.47 o 
  -2   5   5       81.02       82.70      5.05 o 
  -1   5   5        1.31        2.24      3.87 o 
   0   5   5      146.96      154.36      6.40 o 
   1   5   5        0.19        0.23      1.76 o 
   2   5   5      163.67      172.85      6.40 o 
   3   5   5        4.59        3.64      2.17 o 
   4   5   5       30.57       29.55      3.52 o 
 -10   0   6       71.18       62.45      8.32 o 
  -8   0   6       27.04       10.82      4.18 o 
  -6   0   6      347.18      330.95      8.31 o 
  -4   0   6        3.13        6.44      1.48 o 
  -2   0   6      307.47      271.44      8.55 o 
   0   0   6     4443.69     4439.71     38.39 o 
   2   0   6     1009.41      970.91     11.19 o 
   4   0   6      361.72      369.86      6.82 o 
   6   0   6      278.07      282.59     11.04 o 
   8   0   6        7.03       12.94      4.92 o 
  -9   1   6      247.11      224.20     13.64 o 
  -8   1   6       17.97       16.82      8.01 o 
  -7   1   6      223.91      240.52      8.34 o 
  -6   1   6       10.31       12.29      2.08 o 
  -5   1   6     1361.91     1329.97     13.48 o 
  -4   1   6       62.77       66.61      2.35 o 
  -3   1   6     2010.95     2021.99     17.01 o 
  -2   1   6       61.21       72.66      1.79 o 
  -1   1   6      426.17      418.35      4.52 o 
   0   1   6      576.64      619.59      6.00 o 
   1   1   6     1009.58      963.35      9.33 o 
   2   1   6       30.54       34.97      1.91 o 
   3   1   6        8.91        2.88      0.75 o 
   4   1   6      197.28      195.83      3.30 o 
   5   1   6     1386.78     1367.68     15.46 o 
   6   1   6        2.00        2.53      1.51 o 
   7   1   6      432.68      435.12      8.70 o 
   8   1   6        0.39        2.00      2.18 o 
   9   1   6      163.96      177.84      7.25 o 
  -9   2   6        0.13       -2.51      4.49 o 
  -8   2   6      352.22      347.91     17.07 o 
  -7   2   6       50.33       56.74      4.87 o 
  -6   2   6      213.42      227.88     11.33 o 
  -5   2   6      370.32      395.29      6.66 o 
  -4   2   6     1390.40     1326.16     13.53 o 
  -3   2   6      693.23      725.52      7.72 o 
  -2   2   6     3263.41     3331.38     24.25 o 
  -1   2   6      810.93      911.23      8.73 o 
   0   2   6      741.80      712.05      7.30 o 
   1   2   6       78.33       83.54      2.70 o 
   2   2   6     1607.39     1598.67     17.81 o 
   3   2   6       55.78       64.94      2.93 o 
   4   2   6     1713.36     1739.00     18.33 o 
   5   2   6       14.50       16.71      2.95 o 
   6   2   6      212.38      197.15      5.75 o 
   7   2   6        9.58        2.37      1.76 o 
   8   2   6      163.44      156.67      5.89 o 
  -8   3   6        8.90        4.67      4.77 o 
  -7   3   6       18.93       18.72      3.80 o 
  -6   3   6      117.75      118.63     12.96 o 
  -5   3   6      164.74      157.96      6.86 o 
  -4   3   6        0.02        1.00      1.34 o 
  -3   3   6      337.72      320.86      5.89 o 
  -2   3   6       24.31       21.44      1.71 o 
  -1   3   6     1060.73     1089.29     10.85 o 
   0   3   6       27.26       27.31      2.49 o 
   1   3   6      653.05      647.87      9.26 o 
   2   3   6       62.49       66.45      3.22 o 
   3   3   6      271.03      264.73      6.16 o 
   4   3   6      101.82       97.65      4.21 o 
   5   3   6      244.67      240.81      6.52 o 
   6   3   6       11.90        7.68      2.20 o 
   7   3   6       93.30      104.64      5.25 o 
   8   3   6       35.31       37.93      4.87 o 
  -7   4   6       15.36        9.69      3.14 o 
  -6   4   6      124.39      115.75      8.53 o 
  -5   4   6       34.72       27.50      4.08 o 
  -4   4   6      285.71      275.39      7.47 o 
  -3   4   6        0.21       -0.94      1.60 o 
  -2   4   6        9.14       11.12      1.97 o 
  -1   4   6       11.26        9.91      2.15 o 
   0   4   6      375.04      394.56      7.69 o 
   1   4   6      355.00      359.25      7.42 o 
   2   4   6        3.91        3.99      1.66 o 
   3   4   6      116.64      114.76      4.80 o 
   4   4   6       50.21       52.39      3.81 o 
   5   4   6        1.07        1.42      2.09 o 
   6   4   6      204.78      189.30      6.85 o 
  -5   5   6       77.05       87.15      9.18 o 
  -4   5   6        0.52        0.54      2.71 o 
  -3   5   6       33.06       36.09      5.90 o 
  -2   5   6        4.38        4.35      2.83 o 
  -1   5   6      256.16      237.91      9.57 o 
   0   5   6        0.04       -0.22      3.27 o 
   1   5   6      200.35      212.67     11.69 o 
   2   5   6        3.98        5.22      2.23 o 
   3   5   6      320.26      333.33      9.74 o 
   4   5   6        2.26        5.07      2.38 o 
  -9   0   7      141.27      166.51     11.57 o 
  -7   0   7       34.77       34.31      5.42 o 
  -5   0   7      269.82      246.33      6.40 o 
  -3   0   7       93.04       85.03      4.78 o 
  -1   0   7      113.11      100.42      5.00 o 
   1   0   7     1610.45     1667.66     16.83 o 
   3   0   7     1350.02     1359.67     15.37 o 
   5   0   7     1098.83     1091.19     14.53 o 
   7   0   7      624.78      625.40     22.09 o 
   9   0   7      179.45      174.02     13.05 o 
  -9   1   7        6.61        3.72      2.92 o 
  -8   1   7      240.59      237.25      8.86 o 
  -7   1   7        8.11        8.35      3.94 o 
  -6   1   7      460.89      486.91     18.23 o 
  -5   1   7      100.39       96.54      3.87 o 
  -4   1   7     2241.50     2356.55     20.07 o 
  -3   1   7      861.94      882.09      8.90 o 
  -2   1   7      574.34      532.10      5.49 o 
  -1   1   7      420.80      438.29      4.79 o 
   0   1   7      784.74      798.42      7.38 o 
   1   1   7      431.37      448.00      5.14 o 
   2   1   7      167.57      143.50      3.38 o 
   3   1   7      143.51      157.88      2.83 o 
   4   1   7     1459.21     1450.53     13.53 o 
   5   1   7       12.23       10.59      2.11 o 
   6   1   7      332.82      348.50      7.35 o 
   7   1   7      130.19      129.27      7.76 o 
   8   1   7      340.43      379.93     15.38 o 
   9   1   7       18.03       25.22      6.62 o 
  -9   2   7      271.22      286.52     16.36 o 
  -8   2   7       33.45       27.68      6.59 o 
  -7   2   7      182.15      181.80      7.70 o 
  -6   2   7       68.58       80.14      4.53 o 
  -5   2   7     1883.97     1907.93     31.74 o 
  -4   2   7       57.02       55.88      2.90 o 
  -3   2   7      398.85      373.93      5.26 o 
  -2   2   7       44.16       46.09      1.90 o 
  -1   2   7      518.67      507.69      7.84 o 
   0   2   7      264.32      272.54      4.39 o 
   1   2   7     6815.49     6802.47     45.88 o 
   2   2   7      109.73      109.90      3.48 o 
   3   2   7      598.99      592.42     11.13 o 
   4   2   7       31.60       29.14      2.48 o 
   5   2   7      752.79      739.17     11.18 o 
   6   2   7       36.26       29.64      2.96 o 
   7   2   7      255.58      261.00      8.79 o 
   8   2   7        1.96        2.97      2.06 o 
  -8   3   7      119.10      136.79     12.14 o 
  -7   3   7        3.20       -2.13      3.50 o 
  -6   3   7       59.84       58.06      6.67 o 
  -5   3   7      207.07      201.31      6.13 o 
  -4   3   7      211.94      205.98      5.88 o 
  -3   3   7       57.32       66.42      2.66 o 
  -2   3   7      304.94      287.89      5.01 o 
  -1   3   7      431.24      450.52      6.63 o 
   0   3   7     1201.70     1195.57     25.22 o 
   1   3   7      142.04      136.93      4.21 o 
   2   3   7      368.23      364.38      7.04 o 
   3   3   7       11.07       10.86      2.18 o 
   4   3   7      169.63      165.01      7.77 o 
   5   3   7       40.73       30.29      3.05 o 
   6   3   7      127.71      139.76      5.52 o 
   7   3   7        0.74       -3.02      2.01 o 
  -7   4   7      131.27      122.81      7.84 o 
  -6   4   7        1.46        3.31      2.65 o 
  -5   4   7       14.22       14.17      3.28 o 
  -4   4   7        4.83        2.13      2.18 o 
  -3   4   7      173.95      181.57      5.90 o 
  -2   4   7       14.59       13.68      2.00 o 
  -1   4   7      320.83      306.65      6.65 o 
   0   4   7       32.73       28.19      2.59 o 
   1   4   7      104.46      103.83      4.24 o 
   2   4   7       15.75       16.81      2.39 o 
   3   4   7      157.85      162.56      5.52 o 
   4   4   7        0.38       -0.44      1.73 o 
   5   4   7      112.56      116.33      5.81 o 
   6   4   7        0.44        3.02      2.45 o 
  -4   5   7       74.44       90.05      6.94 o 
  -3   5   7       12.35        5.96      3.28 o 
  -2   5   7      143.71      150.79     14.15 o 
  -1   5   7       16.29        9.66      3.46 o 
   0   5   7      198.08      200.34      6.20 o 
   1   5   7        0.00       -0.84      1.82 o 
   2   5   7      302.05      306.42      8.02 o 
   3   5   7        0.00        2.72      2.27 o 
   4   5   7       59.64       64.51      4.68 o 
  -8   0   8      230.49      263.44     13.54 o 
  -6   0   8      125.61      128.32      8.40 o 
  -4   0   8      197.05      183.36      8.85 o 
  -2   0   8      513.19      480.89     13.05 o 
   0   0   8        8.54       13.40      1.28 o 
   2   0   8     2579.92     2642.54     25.65 o 
   4   0   8      133.59      111.47      3.94 o 
   6   0   8        4.14        4.25      2.97 o 
   8   0   8      170.57      177.06     12.40 o 
  -9   1   8      268.08      270.30     10.41 o 
  -8   1   8        7.05        0.94      2.26 o 
  -7   1   8        4.17        0.58      3.84 o 
  -6   1   8       46.89       35.95      3.86 o 
  -5   1   8      713.92      730.80     14.30 o 
  -4   1   8        0.34        0.17      1.13 o 
  -3   1   8     1129.09     1106.45     10.45 o 
  -2   1   8      118.58      136.89      3.18 o 
  -1   1   8     3616.07     3841.69     26.75 o 
   0   1   8      258.90      284.51      3.95 o 
   1   1   8      899.71      845.64      8.23 o 
   2   1   8      177.58      170.25      3.42 o 
   3   1   8       79.29       75.11      3.28 o 
   4   1   8        0.03        1.14      1.28 o 
   5   1   8      863.23      866.19     11.81 o 
   6   1   8       75.01       72.88      5.89 o 
   7   1   8      309.67      311.22      7.49 o 
   8   1   8        7.78        5.06      2.49 o 
   9   1   8      152.67      167.43      9.61 o 
  -9   2   8        7.40        3.42      5.09 o 
  -7   2   8        5.57        0.26      2.29 o 
  -6   2   8      774.17      777.87     22.05 o 
  -5   2   8      809.73      842.63     12.60 o 
  -4   2   8      538.38      519.50      9.00 o 
  -3   2   8       61.39       62.83      2.30 o 
  -2   2   8      963.45      938.32      9.26 o 
  -1   2   8       24.85       24.72      1.83 o 
   0   2   8     3369.65     3364.22     25.75 o 
   1   2   8     2345.95     2354.74     18.42 o 
   2   2   8      655.15      658.30     10.57 o 
   3   2   8       29.37       29.57      2.82 o 
   4   2   8     1008.76      998.09     13.19 o 
   5   2   8      166.79      154.35      5.03 o 
   6   2   8      397.18      372.13      8.17 o 
   7   2   8        0.12        0.57      1.74 o 
   8   2   8      117.90      120.03     10.19 o 
  -8   3   8        9.78        7.11      4.70 o 
  -7   3   8       78.33       79.26      9.49 o 
  -6   3   8      223.20      198.34      8.06 o 
  -5   3   8      356.29      375.36      8.46 o 
  -4   3   8       12.89        9.11      2.32 o 
  -3   3   8      165.38      162.21      4.07 o 
  -2   3   8        0.42        1.94      1.12 o 
  -1   3   8      240.05      234.42      5.14 o 
   0   3   8      279.93      276.00      5.78 o 
   1   3   8      814.20      789.92     10.78 o 
   2   3   8        1.36        1.15      1.59 o 
   3   3   8      160.75      159.24      4.94 o 
   4   3   8        0.30        2.31      1.68 o 
   5   3   8      134.47      141.98      5.30 o 
   6   3   8       24.30       19.24      2.76 o 
   7   3   8       86.11       84.43      5.01 o 
  -6   4   8        1.32       -0.19      2.46 o 
  -5   4   8       62.67       64.38      5.40 o 
  -4   4   8      347.07      343.71     10.41 o 
  -3   4   8        0.28        1.99      1.86 o 
  -2   4   8       15.14       16.76      2.23 o 
  -1   4   8        6.46        7.56      1.79 o 
   0   4   8      132.97      132.89      4.61 o 
   1   4   8      160.38      149.48      7.71 o 
   2   4   8      113.55      116.94      4.99 o 
   3   4   8        1.93        0.65      1.73 o 
   4   4   8       59.07       62.76      4.11 o 
   5   4   8        1.85       -0.82      1.94 o 
   6   4   8       59.74       63.86      5.32 o 
  -4   5   8        1.00        1.80      2.83 o 
  -3   5   8      177.44      165.56     21.25 o 
  -2   5   8        5.22        8.77      4.85 o 
  -1   5   8       94.06       94.47      6.59 o 
   0   5   8       19.12       15.13      2.62 o 
   1   5   8       69.96       68.86      6.52 o 
   2   5   8       24.23       15.47      2.87 o 
   3   5   8      230.46      236.84     10.30 o 
  -9   0   9      129.15      129.15     10.90 o 
  -7   0   9      355.57      306.65     14.05 o 
  -5   0   9     1026.72     1007.19     24.74 o 
  -3   0   9      101.55       98.58      6.33 o 
  -1   0   9       59.78       42.23      4.02 o 
   1   0   9      467.63      471.10      8.45 o 
   3   0   9      188.73      228.68      5.41 o 
   5   0   9     1415.33     1419.20     17.90 o 
   7   0   9       11.85       10.82      5.03 o 
  -9   1   9        2.79        2.09      2.69 o 
  -8   1   9      158.98      182.56      8.28 o 
  -7   1   9       24.12       21.40      7.01 o 
  -6   1   9        3.84        4.95      3.79 o 
  -5   1   9        0.02       -0.93      1.77 o 
  -4   1   9     1232.01     1209.79     20.30 o 
  -3   1   9        4.38        2.28      1.72 o 
  -2   1   9     1384.55     1407.89     13.64 o 
  -1   1   9     1790.41     1991.51     15.39 o 
   0   1   9     1281.84     1286.19     12.92 o 
   1   1   9       62.94       59.36      2.05 o 
   2   1   9      935.93      905.73      8.22 o 
   3   1   9      260.06      269.07      5.46 o 
   4   1   9      621.11      626.29      9.35 o 
   5   1   9       33.92       38.90      2.90 o 
   6   1   9      452.93      468.38     17.02 o 
   7   1   9       51.96       51.18      6.99 o 
   8   1   9       50.16       45.31      5.80 o 
  -9   2   9      153.24      177.78     13.62 o 
  -8   2   9        0.54        1.20      3.87 o 
  -7   2   9       93.31       98.21      6.21 o 
  -6   2   9       11.30        9.22      2.84 o 
  -5   2   9     1032.73     1045.92     18.64 o 
  -4   2   9       99.29      102.42      4.05 o 
  -3   2   9     1099.18     1135.41     12.71 o 
  -2   2   9        7.86        7.48      1.14 o 
  -1   2   9      443.00      444.50      6.48 o 
   0   2   9      816.42      827.12     12.44 o 
   1   2   9     1460.19     1493.51     13.20 o 
   2   2   9       61.42       58.63      4.10 o 
   3   2   9      705.05      693.74     15.49 o 
   4   2   9        1.72        3.23      1.60 o 
   5   2   9      796.51      746.11     11.57 o 
   6   2   9       20.55       19.87      2.77 o 
   7   2   9       77.61       78.34      4.47 o 
   8   2   9        1.63        1.73      2.14 o 
  -8   3   9       44.75       54.99      9.15 o 
  -7   3   9        4.04        4.23      4.52 o 
  -6   3   9      284.96      307.89     15.36 o 
  -5   3   9        2.33        3.43      1.82 o 
  -4   3   9      433.13      435.10      7.72 o 
  -3   3   9      195.09      185.17      4.93 o 
  -2   3   9       80.94       86.23      3.02 o 
  -1   3   9        0.88        0.23      1.06 o 
   0   3   9      348.52      335.58      6.53 o 
   1   3   9        7.15       10.70      1.76 o 
   2   3   9       87.16       87.94      3.83 o 
   3   3   9       39.10       34.74      2.85 o 
   4   3   9      385.50      381.60      8.10 o 
   5   3   9      183.44      165.54      5.73 o 
   6   3   9      118.49      126.71      5.46 o 
   7   3   9        1.68        2.54      2.20 o 
  -6   4   9      104.83      101.20     10.11 o 
  -5   4   9       14.20        6.93      2.99 o 
  -4   4   9        0.81        0.08      2.29 o 
  -3   4   9       55.27       67.86      5.09 o 
  -2   4   9       61.73       56.47      3.89 o 
  -1   4   9      380.24      385.16      7.73 o 
   0   4   9        9.55        6.67      1.85 o 
   1   4   9      160.34      160.98      5.26 o 
   2   4   9        9.17        7.95      2.06 o 
   3   4   9      157.07      155.67      5.58 o 
   4   4   9        1.58       -0.71      1.82 o 
   5   4   9        9.05        7.96      2.54 o 
   6   4   9        0.15        1.22      2.38 o 
  -4   5   9       89.96       91.91      9.39 o 
  -3   5   9        0.00        0.21      3.99 o 
  -2   5   9       58.90       64.39      8.77 o 
  -1   5   9       38.31       33.59      4.58 o 
   0   5   9      120.53      129.98      5.84 o 
   1   5   9        4.54        4.83      2.22 o 
   2   5   9      118.10      114.97      5.43 o 
   3   5   9        6.44        5.63      2.52 o 
  -8   0  10      482.50      407.11     17.25 o 
  -6   0  10      240.85      237.48     12.03 o 
  -4   0  10     1154.59     1166.14     26.96 o 
  -2   0  10       50.25       39.65      4.30 o 
   0   0  10      918.13      915.29     13.74 o 
   2   0  10      480.94      466.19      7.82 o 
   4   0  10       15.68       11.47      2.02 o 
   6   0  10      194.56      217.00     12.87 o 
   8   0  10      280.89      268.56     16.08 o 
  -9   1  10      172.99      182.10      8.90 o 
  -8   1  10      173.91      152.21      8.68 o 
  -7   1  10       48.58       51.86      4.92 o 
  -6   1  10       36.82       38.88      7.37 o 
  -5   1  10      905.88      916.75     20.38 o 
  -4   1  10      484.72      488.31     11.23 o 
  -3   1  10        5.10        0.82      1.56 o 
  -2   1  10      193.31      210.51      4.63 o 
  -1   1  10     2001.98     2147.74     16.63 o 
   0   1  10        0.22       -1.08      0.72 o 
   1   1  10     2203.68     2148.09     17.14 o 
   2   1  10      100.14      104.49      2.59 o 
   3   1  10      756.83      741.47      7.65 o 
   4   1  10       19.31       19.87      2.20 o 
   5   1  10      529.35      533.56      9.21 o 
   6   1  10        0.05        1.53      1.67 o 
   7   1  10       10.25       10.44      3.88 o 
   8   1  10       91.20       80.29      8.54 o 
  -8   2  10      169.21      167.47     12.58 o 
  -7   2  10        4.80        1.51      2.56 o 
  -6   2  10      264.04      263.30     17.94 o 
  -5   2  10       34.96       26.72      3.78 o 
  -4   2  10      391.21      393.90     10.24 o 
  -3   2  10      196.71      222.41      5.06 o 
  -2   2  10      755.33      763.78     10.35 o 
  -1   2  10      487.83      502.66      6.40 o 
   0   2  10     1455.28     1514.53     13.50 o 
   1   2  10        3.53        2.18      1.40 o 
   2   2  10      425.66      406.19      7.23 o 
   3   2  10        1.32        0.74      1.30 o 
   4   2  10      607.61      601.30      9.90 o 
   5   2  10        0.67       -1.16      1.64 o 
   6   2  10      113.56      115.57      5.01 o 
   7   2  10       10.17        5.98      2.31 o 
   8   2  10      181.10      191.18      6.86 o 
  -7   3  10      101.74      104.62     10.61 o 
  -6   3  10        7.11        6.89      2.88 o 
  -5   3  10      175.17      161.89      7.25 o 
  -4   3  10        2.49        1.30      1.65 o 
  -3   3  10      535.32      542.85      8.77 o 
  -2   3  10      150.81      137.60      4.91 o 
  -1   3  10      125.33      127.38      4.01 o 
   0   3  10      173.59      171.53      6.23 o 
   1   3  10      108.35      108.69      4.02 o 
   2   3  10      714.89      680.71     10.52 o 
   3   3  10      252.55      241.84      6.31 o 
   4   3  10       31.47       34.48      3.12 o 
   5   3  10      219.15      217.59      6.58 o 
   6   3  10       12.70       10.85      2.54 o 
   7   3  10       69.55       61.95      4.65 o 
  -6   4  10        4.36       11.77      5.65 o 
  -5   4  10        4.21        1.06      3.76 o 
  -4   4  10      197.95      209.03     13.31 o 
  -3   4  10       12.68        3.37      2.42 o 
  -2   4  10       95.07      106.29      5.13 o 
  -1   4  10       19.21       18.01      4.00 o 
   0   4  10      322.63      335.00      9.20 o 
   1   4  10        7.05        7.32      1.97 o 
   2   4  10      171.21      175.02      5.70 o 
   3   4  10       34.71       35.27      3.45 o 
   4   4  10       81.78       86.24      4.84 o 
   5   4  10        4.77        1.39      2.27 o 
  -3   5  10      140.30      136.70     11.41 o 
  -2   5  10       23.07       12.47      5.89 o 
  -1   5  10       38.79       40.21      6.04 o 
   0   5  10        2.24        1.79      1.97 o 
   1   5  10      117.15      119.24      7.84 o 
   2   5  10        2.76        2.35      2.28 o 
  -9   0  11       67.77       70.96      9.18 o 
  -7   0  11       58.41       65.96      7.57 o 
  -5   0  11      856.56      801.02     22.41 o 
  -3   0  11      380.54      359.20     12.71 o 
  -1   0  11     1784.76     1728.64     32.85 o 
   1   0  11      974.33      981.88     12.59 o 
   3   0  11       14.38       21.97      2.27 o 
   5   0  11      664.68      679.87     14.19 o 
   7   0  11       65.75       62.81      8.51 o 
  -9   1  11        1.49        3.17      3.07 o 
  -8   1  11      204.08      197.50      9.11 o 
  -7   1  11       39.61       44.57      7.81 o 
  -6   1  11      149.84      140.84      6.90 o 
  -5   1  11      614.15      624.12     13.91 o 
  -4   1  11      981.21      966.08     17.31 o 
  -3   1  11        0.64        1.29      1.73 o 
  -2   1  11      375.09      380.62      7.87 o 
  -1   1  11      131.64      139.68      2.90 o 
   0   1  11      472.10      443.56     11.73 o 
   1   1  11       21.05       19.64      1.53 o 
   2   1  11     1168.73     1142.54     13.15 o 
   3   1  11        3.96        6.45      1.44 o 
   4   1  11      274.07      279.33      6.74 o 
   5   1  11       34.00       30.97      4.42 o 
   6   1  11      415.07      412.99      8.62 o 
   7   1  11      218.47      229.58      7.83 o 
   8   1  11       15.80       24.82      5.03 o 
  -8   2  11        3.40       -1.16      2.64 o 
  -7   2  11       55.40       55.97     13.52 o 
  -6   2  11       29.54       28.80      6.47 o 
  -5   2  11       27.61       35.05      7.95 o 
  -4   2  11       72.01       63.97      4.65 o 
  -3   2  11      762.56      743.47     10.02 o 
  -2   2  11       39.02       42.11      2.53 o 
  -1   2  11      838.16      837.33      9.03 o 
   0   2  11      171.69      178.35      4.52 o 
   1   2  11      538.20      515.08      9.20 o 
   2   2  11      141.10      140.51      4.36 o 
   3   2  11      136.50      133.93      4.49 o 
   4   2  11        1.21        1.18      1.53 o 
   5   2  11      311.46      307.15      7.99 o 
   6   2  11       33.40       25.87      3.13 o 
   7   2  11      206.06      207.84      6.84 o 
  -7   3  11        0.66        1.59      4.07 o 
  -6   3  11       83.29       88.89      6.26 o 
  -5   3  11        2.02       -0.82      5.00 o 
  -4   3  11      254.17      237.18      8.49 o 
  -3   3  11       19.41       16.44      2.16 o 
  -2   3  11      273.35      293.98      7.44 o 
  -1   3  11        0.01       -1.00      1.47 o 
   0   3  11      367.90      364.82      7.07 o 
   1   3  11     1862.45     1836.48     19.67 o 
   2   3  11       51.64       58.73      3.45 o 
   3   3  11       59.04       57.91      3.65 o 
   4   3  11      280.85      280.06      7.26 o 
   5   3  11        4.72        2.21      1.89 o 
   6   3  11      103.40      101.08      6.00 o 
  -6   4  11       24.53       20.65      6.36 o 
  -5   4  11      210.71      186.22     12.30 o 
  -4   4  11        1.97        4.44      2.84 o 
  -3   4  11       92.54       99.58      5.79 o 
  -2   4  11        0.77       -0.16      2.16 o 
  -1   4  11      143.83      139.12      5.80 o 
   0   4  11       26.74       27.49      2.83 o 
   1   4  11      198.22      212.22      6.18 o 
   2   4  11        2.58        5.15      2.06 o 
   3   4  11      188.19      192.75      6.42 o 
   4   4  11       55.41       53.93      4.24 o 
   5   4  11       48.54       48.75      4.37 o 
  -3   5  11        3.43       -1.42      4.15 o 
  -2   5  11       16.36       10.35      5.48 o 
  -1   5  11       13.75       10.28      2.97 o 
   0   5  11      201.05      217.94      8.13 o 
   1   5  11        9.12        2.80      2.38 o 
   2   5  11       39.36       36.53      3.90 o 
  -8   0  12      243.86      264.35     14.91 o 
  -6   0  12        2.28        0.28      3.27 o 
  -4   0  12     1268.83     1246.79     29.15 o 
  -2   0  12      364.14      339.13     12.42 o 
   0   0  12     2349.32     2465.74     25.04 o 
   2   0  12      893.81      906.19     12.60 o 
   4   0  12      495.47      511.88      9.62 o 
   6   0  12      196.10      179.11     12.26 o 
   8   0  12       61.87       74.54     10.17 o 
  -8   1  12       19.27       14.81     11.02 o 
  -7   1  12      175.00      175.99      8.20 o 
  -6   1  12       46.21       34.06      4.26 o 
  -5   1  12     1487.96     1502.54     28.65 o 
  -4   1  12      241.93      227.56      7.89 o 
  -3   1  12      188.47      191.90     10.31 o 
  -2   1  12        1.36       -0.14      1.31 o 
  -1   1  12      200.12      187.99      4.28 o 
   0   1  12       99.27      104.49      2.84 o 
   1   1  12      202.02      206.32      4.06 o 
   2   1  12        8.07        8.54      1.38 o 
   3   1  12      580.42      591.79      8.06 o 
   4   1  12       97.68      101.45      6.33 o 
   5   1  12      705.14      706.44     11.27 o 
   6   1  12       48.74       41.94      3.44 o 
   7   1  12        1.49        0.96      2.26 o 
  -8   2  12       73.09       70.97      6.44 o 
  -7   2  12       14.93       13.56      3.63 o 
  -6   2  12       21.07       27.66      4.12 o 
  -5   2  12       30.09       27.86      4.54 o 
  -4   2  12      407.52      414.80     17.83 o 
  -3   2  12      185.24      190.75      6.01 o 
  -2   2  12       78.27       77.20      3.22 o 
  -1   2  12        7.96        8.33      2.12 o 
   0   2  12      632.66      635.20      7.83 o 
   1   2  12      350.97      353.78      6.70 o 
   2   2  12      256.50      240.91      5.74 o 
   3   2  12       20.17       18.40      2.36 o 
   4   2  12      282.39      263.68      6.63 o 
   5   2  12       79.08       73.16      4.15 o 
   6   2  12       91.16      100.25      4.91 o 
   7   2  12       45.63       46.26      6.18 o 
  -7   3  12       76.25       80.76      9.85 o 
  -6   3  12        0.11       -0.03      2.49 o 
  -5   3  12       70.30       74.07      5.64 o 
  -4   3  12       44.10       39.06      4.30 o 
  -3   3  12      246.95      242.79      5.97 o 
  -2   3  12      154.26      141.93      5.07 o 
  -1   3  12      183.67      182.73      6.05 o 
   0   3  12       10.24        7.79      2.94 o 
   1   3  12      648.46      625.76     10.50 o 
   2   3  12      109.01      109.97      4.56 o 
   3   3  12      126.61      124.01      4.88 o 
   4   3  12       16.35       11.56      2.46 o 
   5   3  12       81.62       81.05      4.67 o 
   6   3  12        0.02       -3.11      2.21 o 
  -5   4  12       31.22       34.54      7.06 o 
  -4   4  12      111.41      110.57      9.44 o 
  -3   4  12        0.01        0.15      2.06 o 
  -2   4  12      167.18      164.35      6.42 o 
  -1   4  12       39.16       39.01      3.72 o 
   0   4  12      164.97      166.84     10.69 o 
   1   4  12        7.40        3.45      2.01 o 
   2   4  12       63.54       72.26      4.33 o 
   3   4  12       39.27       37.24      3.67 o 
   4   4  12       76.26       80.26      4.89 o 
  -1   5  12      160.59      164.27      7.66 o 
   0   5  12       18.47       23.67      4.46 o 
  -7   0  13      156.28      154.42     11.20 o 
  -5   0  13       44.71       36.07      5.91 o 
  -3   0  13      491.75      466.92     15.72 o 
  -1   0  13     4367.42     4419.22     71.97 o 
   1   0  13      452.69      414.29      9.59 o 
   3   0  13      779.19      800.01     12.36 o 
   5   0  13      485.70      492.86     18.98 o 
   7   0  13       12.78       16.67      6.33 o 
  -8   1  13      233.80      248.43     12.30 o 
  -7   1  13       34.29       23.46      4.15 o 
  -6   1  13      184.73      201.92      8.56 o 
  -5   1  13      100.22      112.13      6.48 o 
  -4   1  13      698.64      700.19     14.93 o 
  -3   1  13       20.76       19.79      5.87 o 
  -2   1  13      231.86      234.49      8.14 o 
  -1   1  13       67.61       67.09      3.66 o 
   0   1  13      311.66      296.95      5.72 o 
   1   1  13        3.77        3.28      1.15 o 
   2   1  13      456.39      457.86      6.63 o 
   3   1  13      131.37      122.10      4.75 o 
   4   1  13       71.25       76.55      4.17 o 
   5   1  13       15.48       13.60      2.40 o 
   6   1  13      274.93      281.91      7.43 o 
   7   1  13       11.66        9.08      6.84 o 
  -8   2  13        7.39        5.36      3.44 o 
  -7   2  13       11.37       10.58      3.59 o 
  -6   2  13        1.78        5.22      2.90 o 
  -5   2  13      183.83      195.22     13.89 o 
  -4   2  13        4.91        0.89      2.25 o 
  -3   2  13       84.95       89.94      4.49 o 
  -2   2  13       17.99       17.96      2.52 o 
  -1   2  13       69.53       70.98      5.51 o 
   0   2  13       55.96       60.71      3.63 o 
   1   2  13      847.49      837.13     11.28 o 
   2   2  13      157.14      155.91      4.77 o 
   3   2  13       56.51       58.01      4.20 o 
   4   2  13       13.96       14.21      2.39 o 
   5   2  13       39.03       36.30      3.38 o 
   6   2  13       22.82       17.07      2.79 o 
   7   2  13      156.63      134.61      6.06 o 
  -7   3  13        4.49        1.76      4.56 o 
  -6   3  13      105.77      117.37      7.32 o 
  -5   3  13        9.91        3.09      2.72 o 
  -4   3  13      144.76      153.77     11.12 o 
  -3   3  13        6.89        3.37      2.06 o 
  -2   3  13       96.27      121.63      5.23 o 
  -1   3  13       32.28       32.72      6.22 o 
   0   3  13      756.37      706.94     17.48 o 
   1   3  13      238.04      226.48      6.03 o 
   2   3  13      184.94      201.15      5.90 o 
   3   3  13       12.06        9.89      2.73 o 
   4   3  13      166.22      180.05      6.13 o 
   5   3  13       10.95        9.59      2.50 o 
   6   3  13       33.60       47.27      4.20 o 
  -5   4  13      160.98      149.46     11.93 o 
  -4   4  13        0.79       -1.82      3.65 o 
  -3   4  13      261.82      271.22     10.33 o 
  -2   4  13        3.61        2.74      2.15 o 
  -1   4  13       93.26       93.17      5.47 o 
   0   4  13       73.15       54.56      4.44 o 
   1   4  13       35.62       38.14      4.03 o 
   2   4  13       19.85       16.54      2.82 o 
   3   4  13      104.99      100.70      5.24 o 
   4   4  13        0.01       -0.92      2.19 o 
  -8   0  14      366.43      397.45     18.86 o 
  -6   0  14        1.68        0.26      3.21 o 
  -4   0  14     2280.73     2317.90     46.61 o 
  -2   0  14      302.77      311.02     12.74 o 
   0   0  14      784.35      740.05     14.58 o 
   2   0  14      883.78      898.55     13.20 o 
   4   0  14      295.69      313.31      7.80 o 
   6   0  14      343.68      344.26     17.06 o 
  -8   1  14        0.14        3.34      2.96 o 
  -7   1  14      106.83      103.30      7.06 o 
  -6   1  14        0.05       -1.68      2.40 o 
  -5   1  14      187.46      194.13      8.28 o 
  -4   1  14       48.51       47.66      4.48 o 
  -3   1  14      316.19      306.15      9.99 o 
  -2   1  14       27.84       27.42      3.37 o 
  -1   1  14      480.16      486.27     21.21 o 
   0   1  14       27.43       25.53      2.14 o 
   1   1  14      330.61      351.50      5.72 o 
   2   1  14       10.64       10.47      2.98 o 
   3   1  14       79.74       84.19      4.67 o 
   4   1  14      128.33      123.54      4.58 o 
   5   1  14      400.56      413.00      8.71 o 
   6   1  14        2.44        3.90      2.44 o 
   7   1  14       32.03       47.48      6.01 o 
  -7   2  14       19.22       15.45      3.96 o 
  -6   2  14       67.92       81.52      6.29 o 
  -5   2  14        2.53        2.26      2.54 o 
  -4   2  14      236.67      243.88      9.79 o 
  -3   2  14       97.81      100.42      5.82 o 
  -2   2  14       40.05       48.91      3.64 o 
  -1   2  14       27.67       30.78      4.12 o 
   0   2  14      380.89      395.58      8.75 o 
   1   2  14      135.13      128.92      5.12 o 
   2   2  14       17.91       15.95      2.16 o 
   3   2  14        3.49        2.46      1.68 o 
   4   2  14      274.85      283.35     12.53 o 
   5   2  14        1.18       -1.04      1.79 o 
   6   2  14      178.60      184.73      6.65 o 
  -6   3  14        2.25        3.55      3.16 o 
  -5   3  14      156.42      156.31     15.67 o 
  -4   3  14        3.20        1.32      2.55 o 
  -3   3  14      256.35      282.51      8.18 o 
  -2   3  14      134.41      115.36     12.52 o 
  -1   3  14       96.60       92.71      4.85 o 
   0   3  14        6.78        7.42      2.24 o 
   1   3  14      405.85      416.35      9.98 o 
   2   3  14       54.97       51.46      3.56 o 
   3   3  14      161.98      169.23      9.15 o 
   4   3  14       14.35       10.95      2.58 o 
   5   3  14       70.34       70.41      5.60 o 
  -4   4  14      122.72      136.18     11.12 o 
  -3   4  14        4.25        2.36      2.93 o 
  -2   4  14      142.13      127.22      7.78 o 
  -1   4  14        0.10        2.07      2.85 o 
   0   4  14       57.56       66.57      4.93 o 
   1   4  14        3.25       -1.36      2.15 o 
   2   4  14      290.64      289.31      9.33 o 
   3   4  14        0.43        0.85      2.18 o 
  -7   0  15      364.99      401.70     18.55 o 
  -5   0  15     1294.43     1269.89     32.96 o 
  -3   0  15      158.63      140.43      9.20 o 
  -1   0  15      691.47      709.12     20.25 o 
   1   0  15      510.67      506.36     14.20 o 
   3   0  15      352.49      353.54      8.41 o 
   5   0  15      331.28      348.92     16.29 o 
   7   0  15      154.15      160.85     13.38 o 
  -8   1  15      128.54      131.33      8.39 o 
  -7   1  15        1.56       -1.56      2.51 o 
  -6   1  15       24.54       20.87      4.17 o 
  -5   1  15       92.16       83.96      6.07 o 
  -4   1  15      177.02      179.98      7.78 o 
  -3   1  15        9.00        5.59      4.12 o 
  -2   1  15       39.36       33.66      3.93 o 
  -1   1  15       27.39       23.93      2.83 o 
   0   1  15     1103.05     1120.53     15.94 o 
   1   1  15       21.18       23.65      2.19 o 
   2   1  15      590.03      587.68     12.02 o 
   3   1  15       18.10       14.71      2.17 o 
   4   1  15       93.67       99.63      4.42 o 
   5   1  15        4.30        3.84      2.02 o 
   6   1  15       48.99       55.84      4.65 o 
  -7   2  15       27.18       29.86      5.15 o 
  -6   2  15        0.42        0.30      2.70 o 
  -5   2  15       73.51       84.47      6.15 o 
  -4   2  15       10.41        6.63      4.92 o 
  -3   2  15      276.52      266.08      9.21 o 
  -2   2  15        1.81        0.93      1.81 o 
  -1   2  15       46.86       50.65      3.69 o 
   0   2  15       50.15       53.34      3.69 o 
   1   2  15        6.98        6.79      2.08 o 
   2   2  15      406.57      399.55      8.00 o 
   3   2  15      276.39      267.76      6.86 o 
   4   2  15        4.89        5.69      2.05 o 
   5   2  15       58.71       65.56      5.55 o 
   6   2  15        1.35        1.65      2.24 o 
  -6   3  15      116.55      134.87      8.15 o 
  -5   3  15        5.05        8.59      3.25 o 
  -4   3  15      141.64      146.75      7.69 o 
  -3   3  15       65.23       45.07      4.05 o 
  -2   3  15      187.35      212.35     10.05 o 
  -1   3  15       14.11        7.37      3.05 o 
   0   3  15      255.83      262.97     11.15 o 
   1   3  15       69.41       56.11      4.30 o 
   2   3  15       37.79       41.08      5.74 o 
   3   3  15       32.35       30.37      3.48 o 
   4   3  15      204.56      205.71      9.81 o 
   5   3  15       13.30       13.40      3.01 o 
  -4   4  15        9.96        8.76      5.45 o 
  -3   4  15       90.72       93.79      7.11 o 
  -2   4  15        0.34        0.45      3.10 o 
  -1   4  15      125.40      131.70      8.21 o 
   0   4  15       61.33       51.65      4.61 o 
   1   4  15      430.16      427.86     11.27 o 
   2   4  15       50.25       46.43      7.14 o 
  -6   0  16      110.55      127.40     10.81 o 
  -4   0  16     1661.05     1651.91     38.24 o 
  -2   0  16      132.53      127.06      9.03 o 
   0   0  16      275.38      264.42     11.95 o 
   2   0  16      181.11      174.66      5.70 o 
   4   0  16      201.16      207.90     12.03 o 
   6   0  16      411.67      421.89     19.53 o 
  -7   1  16       56.84       59.72      6.24 o 
  -6   1  16        4.62        7.72      3.42 o 
  -5   1  16        2.07        3.41      3.70 o 
  -4   1  16       17.77       15.70      3.35 o 
  -3   1  16      204.63      231.15     16.82 o 
  -2   1  16       16.61       10.98      2.79 o 
  -1   1  16      399.71      408.96     13.83 o 
   0   1  16       26.54       27.17      3.13 o 
   1   1  16      816.13      845.53     19.40 o 
   2   1  16        6.68        4.22      3.02 o 
   3   1  16       63.27       66.89      3.63 o 
   4   1  16        0.03        1.17      1.63 o 
   5   1  16      116.51      122.50      5.24 o 
   6   1  16       33.91       34.04      5.14 o 
  -7   2  16        4.77        5.84      3.80 o 
  -6   2  16       61.14       69.31      6.32 o 
  -5   2  16        1.19        3.71      2.82 o 
  -4   2  16      135.26      139.03      7.30 o 
  -3   2  16       28.20       20.89      3.59 o 
  -2   2  16       67.69       77.78      4.59 o 
  -1   2  16        0.01        3.01      2.45 o 
   0   2  16      225.19      231.83      9.29 o 
   1   2  16       12.59       17.85      2.78 o 
   2   2  16       15.23       17.65      2.90 o 
   3   2  16        1.73        1.78      1.84 o 
   4   2  16       40.52       41.67      3.57 o 
   5   2  16        0.02       -0.61      2.00 o 
  -5   3  16       80.20       82.83      6.70 o 
  -4   3  16        1.98       -2.88      2.50 o 
  -3   3  16      245.94      251.94     19.57 o 
  -2   3  16       10.57        7.49      3.20 o 
  -1   3  16      124.91      121.79     14.05 o 
   0   3  16       23.19       16.95      3.83 o 
   1   3  16       81.02       75.18      4.95 o 
   2   3  16        5.27        2.65      2.23 o 
   3   3  16       79.19       72.24      5.21 o 
   4   3  16       19.16       19.52      3.13 o 
  -3   4  16        8.40        8.50      3.82 o 
  -2   4  16      154.73      170.64      9.53 o 
  -1   4  16       14.10       11.62      3.76 o 
   0   4  16      171.91      171.45      9.39 o 
   1   4  16       52.58       36.63      4.39 o 
  -7   0  17       56.92       45.38      8.17 o 
  -5   0  17      664.17      664.89     23.68 o 
  -3   0  17      231.58      221.09     12.09 o 
  -1   0  17      151.19      127.08      8.79 o 
   1   0  17      107.99      102.57      6.78 o 
   3   0  17      349.12      358.91      8.68 o 
   5   0  17      353.16      357.33     17.06 o 
  -7   1  17        8.16        2.85      3.25 o 
  -6   1  17       16.83       22.19      4.34 o 
  -5   1  17       36.39       38.76      5.05 o 
  -4   1  17      379.21      360.96     11.54 o 
  -3   1  17       35.17       35.85      4.45 o 
  -2   1  17       42.95       39.76      4.35 o 
  -1   1  17      232.52      241.41      8.64 o 
   0   1  17      521.33      523.79     11.48 o 
   1   1  17       86.58       96.46      6.23 o 
   2   1  17       76.82       79.45     10.85 o 
   3   1  17       95.74       99.87      6.38 o 
   4   1  17      242.29      254.75      6.97 o 
   5   1  17       19.20       24.94      3.19 o 
  -6   2  17        0.12        3.34      4.46 o 
  -5   2  17       53.67       57.09      5.78 o 
  -4   2  17        0.94        0.36      2.38 o 
  -3   2  17      167.03      176.15      8.14 o 
  -2   2  17       30.25       23.48      3.27 o 
  -1   2  17       34.81       35.37      5.06 o 
   0   2  17       72.41       64.50      5.76 o 
   1   2  17      125.26      124.85      7.27 o 
   2   2  17        0.07        2.42      2.03 o 
   3   2  17      114.66      121.43      9.23 o 
   4   2  17       62.74       54.48      4.04 o 
   5   2  17       49.53       51.70      4.18 o 
  -5   3  17        9.75        8.77      3.58 o 
  -4   3  17       99.30       91.27      6.87 o 
  -3   3  17       18.07       11.34      3.86 o 
  -2   3  17       91.77      100.10      8.28 o 
  -1   3  17        8.72        3.67      4.57 o 
   0   3  17      132.04      158.96      9.63 o 
   1   3  17        0.07       -1.86      3.50 o 
   2   3  17       78.36       74.17      5.20 o 
   3   3  17        7.68        3.44      3.85 o 
  -6   0  18       30.39       29.51      7.34 o 
  -4   0  18       18.85       23.26      5.97 o 
  -2   0  18      135.90      142.41      9.96 o 
   0   0  18      483.65      476.97     17.27 o 
   2   0  18      295.89      276.54      9.64 o 
   4   0  18      132.22      129.34     10.19 o 
  -6   1  18        5.98        4.59      3.44 o 
  -5   1  18       58.74       64.43      6.04 o 
  -4   1  18       49.25       49.13      9.55 o 
  -3   1  18      356.99      358.89     11.46 o 
  -2   1  18        4.77        2.55      2.57 o 
  -1   1  18      153.22      147.91      5.98 o 
   0   1  18       13.67       14.12      2.78 o 
   1   1  18      169.23      166.68      7.92 o 
   2   1  18      270.65      271.12     10.26 o 
   3   1  18       33.51       34.26      4.78 o 
   4   1  18        9.22       13.71      6.14 o 
   5   1  18       66.29       59.55     12.42 o 
  -6   2  18       70.17       83.38      7.21 o 
  -5   2  18        3.82        6.18      3.16 o 
  -4   2  18      149.41      142.10      7.70 o 
  -3   2  18        1.28        1.38      2.54 o 
  -2   2  18        4.99        7.15      2.53 o 
  -1   2  18        3.94        2.89      2.81 o 
   0   2  18      244.53      246.79     10.38 o 
   1   2  18        9.15        9.51      3.42 o 
   2   2  18      211.99      218.51     21.07 o 
   3   2  18       19.39       16.46      3.21 o 
   4   2  18       36.60       52.52      5.78 o 
  -4   3  18        7.99        5.53      5.14 o 
  -3   3  18       78.49       83.03     12.87 o 
  -2   3  18       30.75       20.49      4.38 o 
  -1   3  18       47.67       53.39      8.72 o 
   0   3  18       14.91        8.98      3.80 o 
   1   3  18      192.50      208.97      9.99 o 
   2   3  18        0.01       -0.35      2.94 o 
  -5   0  19        4.30        5.03      4.44 o 
  -3   0  19       79.37       89.73      9.28 o 
  -1   0  19      175.61      171.89     10.95 o 
   1   0  19      385.52      375.50     15.62 o 
   3   0  19      101.68      113.11     10.40 o 
  -6   1  19       32.26       41.86      5.93 o 
  -5   1  19       14.98       14.34      4.00 o 
  -4   1  19      457.36      458.43     13.77 o 
  -3   1  19        5.20        2.07      2.79 o 
  -2   1  19      105.11       98.46      6.54 o 
  -1   1  19       46.63       42.19      4.72 o 
   0   1  19      168.30      168.69      6.52 o 
   1   1  19       12.85       12.37      3.37 o 
   2   1  19       11.15        7.72      3.13 o 
   3   1  19       16.14       18.75      4.02 o 
   4   1  19      115.50      107.79      8.04 o 
  -5   2  19       90.78      111.02      7.85 o 
  -4   2  19        0.27       -1.73      3.87 o 
  -3   2  19      105.73      116.42      7.49 o 
  -2   2  19        2.71        2.47      3.02 o 
  -1   2  19       52.24       49.53      5.72 o 
   0   2  19        1.50        1.01      2.76 o 
   1   2  19      275.96      297.82     11.66 o 
   2   2  19        0.52        2.38      3.00 o 
   3   2  19       47.84       49.59      8.60 o 
  -3   3  19        7.74       10.68      5.60 o 
  -2   3  19       56.06       61.69      6.64 o 
  -1   3  19        5.00        7.00      4.38 o 
   0   3  19       99.78      103.59      8.05 o 
   1   3  19       24.44       18.06      4.79 o 
  -4   0  20       26.28       34.02      7.28 o 
  -2   0  20        4.76        0.83      3.68 o 
   0   0  20      157.07      151.83     10.64 o 
   2   0  20      432.49      411.78     18.81 o 
  -5   1  20      140.70      148.63     17.12 o 
  -4   1  20      123.86      109.05      7.63 o 
  -3   1  20      176.62      164.09      8.42 o 
  -2   1  20        1.61        3.18      2.72 o 
  -1   1  20       19.11       20.11      6.24 o 
   0   1  20       16.57       17.85      4.06 o 
   1   1  20       75.86       75.07     10.09 o 
   2   1  20       41.34       49.71      7.23 o 
   3   1  20       74.93       81.84      9.77 o 
  -4   2  20       53.51       54.60      6.31 o 
  -3   2  20        3.46        0.84      3.14 o 
  -2   2  20       98.22       95.86     10.16 o 
  -1   2  20        3.29        1.71      3.07 o 
   0   2  20      259.94      241.22     10.82 o 
   1   2  20        0.00        0.41      3.09 o 
   2   2  20       36.20       39.49      5.82 o 
  -3   0  21       88.69       92.38      9.98 o 
  -1   0  21        8.31        6.88      4.30 o 
   1   0  21      424.41      406.96     17.30 o 
  -4   1  21      112.33      118.70      8.02 o 
  -3   1  21        2.63        0.74      3.17 o 
  -2   1  21       22.64       26.77      7.73 o 
  -1   1  21        7.78        5.14      3.16 o 
   0   1  21      139.85      147.30      8.46 o 
   1   1  21        3.71        6.21      3.37 o 
   2   1  21       57.11       66.39      7.21 o 
  -2   2  21       13.46        8.07      5.44 o 
  -1   2  21      129.41      136.65      8.88 o 
   0   2  21       12.31        9.83      3.94 o 
   1   2  21       91.44      100.01      7.96 o 
  -2   0  22      124.51      133.44     11.44 o 
   0   0  22       17.23        7.10      4.88 o 
  -3   1  22       39.58       39.34      5.58 o 
  -2   1  22       12.24        7.86      3.69 o 
  -1   1  22       18.27        6.95      5.26 o 
   0   1  22        0.15       -0.13      3.76 o 
   1   1  22      121.06      121.61      8.23 o 
                                                 
